# Supplementary material for: Neonatal body composition, salivary feeding gene expression, and feeding outcomes in infants of diabetic mothers
Source: Front Clin Diabetes Healthc. 2024 Dec 19;5:1501805. doi: 10.3389/fcdhc.2024.1501805 (PMC11693610; doi:10.3389/fcdhc.2024.1501805)
Supplement: Supplementary file 1 [file DataSheet1.csv]

subj_id	cohort	age	bmi_prepreg	gdm	pre_gdm	gestational_age_at_deliver	type_of_delivery	sex_baby	birth_wt	wt_percent	length_cm	flank_skinfold_mm	weight_anthropometry_day	neonatal_fat_mass_sf	neonatal_pfat_sf	feeding_issues	npy2r	ampk	lep	ghrl	adipoq	pomc
DMC001	1	34	23.9	0	2	38.57	2	2	3.305	50	51.25	4.35	3.1274	0.3060685700000000	9.786678071241280	0	21.660	9.199		5.343		11.118
DMC002	1	37	36.1	0	2	38.29	2	2	3.105	12.96	48.17	3.70	2.92	0.29532310000000000	10.113804794520500	0	8.580	8.093		6.342		10.412
DMC003	1	32	37	0	2	40.71	1	2	3.720	59	50.3	4.4	3.5108	0.48882194	13.923377577760100	0	16.780	7.972		5.135		16.780
DMC004	1	26	41.3	0	2	39.43	2	2	3.810	79	50	5.16	3.6703	0.595253665	16.21812018091160	0	8.215	8.851		9.429		11.337
DMC005	1	26	19.2	0	2	39.29	1	2	3.000	19	49.4	2.1	2.813	0.1412391500000000	5.02094383220761	0	8.250	5.439		2.382		15.472
DMC006	1	33	21.6	0	2	38.0	2	2	3.390	70	51.15	2.7	3.248	0.2816609000000000	8.671825738916250	0	12.180	7.179		6.369		8.589
DMC007	1	25	34.2	0	2	39.29	2	2	3.563	59	48.35	3.75	3.36	0.46360350000000000	13.797723214285700	0	3.296	6.181		14.884		14.884
DMC008	1	28	20	0	2	39.14	1	2	2.825	10	48.0	2.8	2.6287	0.1462887850000000	5.565062007836580	0	8.273	7.411		6.373		7.775
DMC009	1	34	19.3	0	2	39.43	2	1	3.245	42	50.2	2.8	3.0675	0.2464481250000000	8.034168704156480	0	11.178	7.921		7.063		7.597
DMC010	1	29	19.9	0	2	40.86	1	2	3.430	35	48.55	3.0	3.3669	0.4258492950000000	12.6481123585494	0	4.957	14.177		14.177		14.177
DMC011	1	21		0	2	39.29	2	2	3.505	55	51.1	3.53	3.3846	0.37422753000000000	11.056772735330600	0	8.681	7.806		20.355		9.406
DMC012	1	30	25.3	0	2	40.86	1	1	3.895	80	52.9	4.85	3.760	0.5223700000000000	13.892819148936200	0	6.787	4.096		5.699		6.622
DMC013	1	33	32.4	0	2	39.0	2	2	3.550	62	48	6.05	3.550	0.6533275000000000	18.40359154929580	0	15.637	15.637		7.379		7.005
DMC014	1	32	35.5	0	2	39.86	2	2	3.707	66	50.8	3.07	3.5780	0.4386329	12.259164337618800	0	2.688	8.782		7.990		9.977
DMC015	1	32	22.4	0	2	40.86	1	1	3.340	29	50.75	2.7	3.2489	0.2949603950000000	9.078777278463470	0	5.623	6.923		3.656		15.594
DMC016	1	32	30.8	0	2	39.42	2	2	3.475	50	50.00	3.7	3.2339	0.35867964500000000	11.091241071152500	0	12.120	8.660		7.791		8.106
DMC017	1	41	26.2	0	2	38.57	1	2	3.190	49	49.2	2.8	3.1334	0.3045553700000000	9.719645433075890	0	4.046	8.862		8.522		7.974
DMC018	1	26	22.3	0	2	39.14	1	1	2.870	20	47.1	3.2	2.7548	0.24279014000000000	8.813349063452880	0	6.264	3.608		16.061		16.061
DMC019	1	32	23.8	0	2	39.71	1	1	3.095	28	48.5	3.5	2.9322	0.28034571000000000	9.560934110906480	0	11.601	7.189		8.177		11.553
DMC020	1	20	19.8	0	2	39.57	2	1	3.540	65	48.93	3.2	3.2909	0.3929268950000000	11.93980051049860	0	10.499	7.614	10.591	3.801	12.309	11.175
DMC021	1	31	25	0	2	39.14	1	1	3.225	45	48.6	3.15	3.040	0.30335500000000000	9.978782894736840	0	5.146	5.199	7.251	3.545		16.562
DMC022	1	34		0	2	41	1	1	3.505	51	48.6	2.9	3.4620	0.45684210000000000	13.195901213171600	0	9.863	7.205	11.247	10.802		10.640
DMD001	2	36	29.4	1	2	37.14	1	1	2.810	49	47.1	3.4	2.70	0.230448	8.53511111111111	0	8.215	8.851		9.429		11.337
DMD002	2	39	26.6	1	2	37.29	3	2	3.225	71	49.3	3.4	2.89	0.2334385000000000	8.077456747404850	0	10.224	8.049		3.918		5.481
DMD003	2	33	28.5	1	2	39.29	1	2	3.476	52	53	2.6	3.0693	0.14745511500000000	4.8041936272114200	0	15.010	15.010		15.010		6.047
DMD004	2	34		0	1	37.0	2	1	4.205	99	50.6	3.45	3.91505	0.5939557775	15.171090471386100	1	6.037	17.177		4.425		14.339
DMD005	2	38	33.4	0	1	39.0	1	1	4.115	95	49.8	3.02	3.9625	0.6189043750000000	15.619037854889600	0	8.200	5.569		6.585		18.689
DMD006	2	35	45.5	1	2	37.29	1	1	3.020	59	47.6	3.26	2.926	0.2961853000000000	10.122532467532500	0	8.192	8.417		8.936		18.264
DMD007	2	31	28.5	0	2	37.14	1	1	2.680	37	45.15	2.7	2.553	0.2044486500000000	8.008172737955340	0	0.566	15.015		15.015		15.015
DMD008	2	37	42.5	1	2	39.29	2	1	4.050	93	50.1	6.3	3.8022	0.69517221	18.283420388196300	0	18.199	7.449		18.199		9.062
DMD009	2	39	24.1	1	2	39.71	2	1	3.710	76	51	3.3	3.5691	0.43910200500000000	12.30287761620580	0	24.160	9.188		7.971		11.356
DMD010	2	36	33.8	1	2	37.57	2	1	3.291	72	46.0	3.4	3.170	0.4496135000000000	14.183391167192400	1	7.701	7.102		4.534		9.200
DMD011	2	33	30.8	1	2	35.86	2	1	3.360	96	47.75	2.75	3.259	0.3982799500000000	12.220925130408100	0	9.259	8.369		6.445		8.035
DMD012	2	34	28.4	1	2	38.57	1	2	3.250	44	48.7	3	3.160	0.34018900000000000	10.7654746835443	0	1.131	6.562		5.023		9.154
DMD013	2	34	51	1	3	37.0	2	2	3.521	87	50	2.6	3.2591	0.3186915050000000	9.778512626185150	0	7.835	7.711		10.146		10.645
DMD014	2	35	32.5	1	2	39	2	2	4.080	90	47.8	5.2	3.9757	0.7875536350000000	19.80918165354530	0	12.940	12.940		12.940		12.940
DMD015	2	34	24.9	1	2	38.43	1	2	3.220	43	47.75	4.0	3.010	0.3576580000000000	11.882325581395300	0	4.974	7.314		7.089		18.381
DMD016	2	29	27.4	1	2	38.29	1	1	2.785	17	48.9	2.2	2.7203	0.1257501650000000	4.622657978899380	0	5.033	4.019		3.560		14.785
DMD017	2	27		0	1	37.14	2	1	3.740	94	49.05	4.2	3.720	0.6019275000000000	16.18084677419360	0	1.981	9.131		9.456		9.405
DMD018	2	32	34.2	1	2	37.86	2	1	2.650	23	45	3	2.525	0.21195875000000000	8.39440594059405	0	6.414	7.849	10.253	8.271		7.955
DMD019	2	34	37.5	1	2	38.57	2	2	3.635	72	52.90	4.0	3.420	0.3510780000000000	10.265438596491200	0	11.544	8.426		6.413		8.998
DMD020	2	28	29.4	1	2	39.29	2	2	3.565	59	49.6	4.0	3.217	0.3786173500000000	11.769267951507600	1	8.724	8.521		12.889		8.381
DMD021	2	42		1	2	39.86	2	2	3.445	44	50.1	4.1	3.2183	0.3674700650000000	11.41814203150730	0	4.986	5.841		18.190		8.148
DMD022	2	34	32.7	1	2	37.29	2	2	2.635	23	44.55	2.9	2.3514	0.15419577000000000	6.557615463128350	0	11.745	8.818		8.674		9.492
DMD023	2	34	32.7	1	2	37.29	2	2	2.710	27	43.9	3.47	2.4984	0.2584681200000000	10.345345821325700	0	8.578	7.548		8.268		9.609
